# Supplementary material for: Neurological Applications of Celery (Apium graveolens): A Scoping Review
Source: Molecules. 2023 Aug 2;28(15):5824. doi: 10.3390/molecules28155824 (PMC10420906; doi:10.3390/molecules28155824)
Supplement: Supplementary file 1 [file molecules-28-05824-s001.zip]

Archive with 3 entries (3 files):
- Table S1 - PRISMA checklist.pdf
- Table S2 - Search strategy.pdf
- Table S3 - Qualitative, quantitative and standardization details of herbal interventions.pdf
